# Supplementary material for: Validation tests for cryo-EM maps using an independent particle set
Source: J Struct Biol X. 2020 Jul 21;4:100032. doi: 10.1016/j.yjsbx.2020.100032 (PMC7385033; doi:10.1016/j.yjsbx.2020.100032)
Supplement: Supplementary data 2 [file mmc2.xml]

<?xml version="1.0" encoding="utf-8" standalone="no"?>
<data>
  <datasets>
    <author>pilar.cossio@biophys.mpg.de</author>
    <type>1</type>
    <dataset>
      <name>BioEM-tutorials </name>
      <caption />
      <description>BioEM-tutorials codes, scripts and tutorials for running the protocol.</description>
      <filetype>
        <name />
      </filetype>
      <filesize />
      <source>1</source>
      <sourcename>Reference Data</sourcename>
      <access>
        <type>1</type>
        <name>Data available in data repository</name>
        <reponame>Github repository</reponame>
        <PersistentId />
        <deeplinkurl>https://github.com/bio-phys/BioEM-tutorials</deeplinkurl>
      </access>
    </dataset>
  </datasets>
</data>
